# Supplementary material for: Multi-site evaluation of the LN34 pan-lyssavirus real-time RT-PCR assay for post-mortem rabies diagnostics
Source: PLoS One. 2018 May 16;13(5):e0197074. doi: 10.1371/journal.pone.0197074 (PMC5955534; doi:10.1371/journal.pone.0197074)
Supplement: S1 Table — (XLSX) [file pone.0197074.s006.xlsx]

## Sheet: Sheet1
Group	DFA	LN34_original	Actin_original	Original LN34 Result	LN34_repeat	Actin_repeat	DFA Repeat	Resolution	Comment
US-INT	Neg	33.9	23.7	Positive	sample unavailable	sample unavailable		Unresolved
US-INT	Neg	39.1	25.2	Indeterminate/Retest	Not Detected	25.4		Concordant
INT	Pos	Not Detected	21.2	Negative	sample unavailable	sample unavailable		Unresolved	Testing could not be verified or repeated because multiple samples with the same sample ID were identified in the laboratory
INT	Pos	Not Detected	22.1	Negative	sample unavailable	sample unavailable		Unresolved	Testing could not be verified or repeated because multiple samples with the same sample ID were identified in the laboratory
INT	Pos	41.14	23.8	Indeterminate/Retest	37.4	24.9		Indeterminate	Testing repeated in participating laboratory, DFA reported as 1+ (low) antigen distribution, positive confirmed by MIT, sample unavailable for verification at CDC Atlanta
US-INT	Neg	Not Detected	39	InsufficientRNA/Retest	sample unavailable	sample unavailable		Unresolved
US-INT	Neg	Not Detected	35.8	InsufficientRNA/Retest	sample unavailable	sample unavailable		Unresolved
US-INT	Pos	Not Detected	Not Detected	InsufficientRNA/Retest	19.7087	19.365		Concordant	Failed RNA Extraction
INT	Neg	Not Detected	32.0 (1/3 replicates)	Indeterminate/Retest	Not Detected	Not Detected		Unresolved
INT	Neg	37.1	20.8	Indeterminate/Retest	Not Detected	29.2		Concordant
INT	Neg	Not Detected	33.8	InsufficientRNA/Retest	Not Detected	25.8		Concordant
INT	Neg	22.3 (1/3 replicates)	23.9	Indeterminate/Retest	Not Detected	20.4		Concordant
INT	Neg	Not Detected	33.44	InsufficientRNA/Retest	35.3	17.1		Indeterminate
INT	Pos	Not Detected	22.8	Negative	26.8	23.5		Concordant
INT	Pos	Not Detected	26	Negative	19.3	Not repeated		Concordant
INT	Pos	29.9 (1/3 replicates)	18.4	Indeterminate/Retest	19	Not repeated		Concordant
INT	Pos	29.4 (1/3 replicates)	27.5	Indeterminate/Retest	18.6	28.3		Concordant
INT	Pos	26.3 (1/3 replicates)	28.8	Indeterminate/Retest	17.2	17.8		Concordant
INT	Neg	22.3 (1/3 replicates)	23.9	Indeterminate/Retest	0	20.4		Concordant
INT	Pos	36.2	20.9	Indeterminate/Retest	31.2	20.9		Concordant
INT	Neg	38.9	23.4	Indeterminate/Retest	Not Detected	23.4		Concordant
INT	Neg	Not Detected	Not Detected	InsufficientRNA/Retest	Not Detected	27.8		Concordant
INT	Pos	38.2	22.2	Indeterminate/Retest	32.8	24.2	Negative	Unresolved
INT	Pos	Not Detected	23	Negative	22.6	21.8		Concordant
INT	Pos	Not Detected	22.2	Negative	21.1	20.3		Concordant
INT	Neg	38.8	22.5	Indeterminate/Retest	Not Detected	23.5	Negative	Concordant
INT	Neg	38.8	24.5	Indeterminate/Retest	Not Detected	22.4	Negative	Concordant
INT	Neg	33.4	21.5	Positive	33.2	22.3	Negative	Unresolved
US	Pos	36.4	22.7	Indeterminate/Retest	31.1	21.2		Concordant	Resolved through re-extraction and repeat testing at CDC Atlanta
US	Neg	30.46	25.5	Positive				Resolved	Contamination identified at CDC Atlanta by sequencing LN34 amplicon
US	Pos	Not Detected	21.3	Negative	0	19.6367	Negative	Concordant	Resolved through re-extraction and repeat testing at CDC Atlanta
US	Pos	Not Detected	19.6	Negative	0	18.8387	Negative	Concordant	Resolved through re-extraction and repeat testing at CDC Atlanta
US	Pos	Not Detected	21	Negative	0	18.421	Indeterminate (NSS)	Resolved	Resolved through re-extraction and repeat testing at CDC Atlanta
US	Pos	Not Detected	23.1	Negative	0	17.6073	Negative	Concordant	Resolved through re-extraction and repeat testing at CDC Atlanta
US	Pos	Not Detected	23.4	Negative	0	18.8773	Indeterminate (NSS)	Resolved	Resolved through re-extraction and repeat testing at CDC Atlanta
US	Pos	39.2	22.8	Indeterminate/Retest	19.8	20.8	Positive	Concordant	Resolved through re-extraction and repeat testing at CDC Atlanta
