# Supplementary material for: Multi-site evaluation of the LN34 pan-lyssavirus real-time RT-PCR assay for post-mortem rabies diagnostics
Source: PLoS One. 2018 May 16;13(5):e0197074. doi: 10.1371/journal.pone.0197074 (PMC5955534; doi:10.1371/journal.pone.0197074)
Supplement: S2 Table — (XLSX) [file pone.0197074.s007.xlsx]

## Sheet: Sheet1
Simple	Common	Scientific
Alpaca	Alpaca	Vicugna pacos
Antelope	Greater Kudu	Tragelaphus strepsiceros
Antelope	Pronghorn Antelope	Antilocapra americana
Armadillo	Armadillo	Dasypodidae
Badger	Badger	Taxidea taxus
Bat	Big Brown Bat	Eptesicus fuscus
Bat	Big-Eared Brown Bat	Histiotus macrotus
Bat	Canyon Bat	Parastrellus hesperus
Bat	Chilean myotis	Myotis chiloensis
Bat	Cave Myotis	Myotis velifer
Bat	Long-legged myotis	Myotis volans
Bat	Cinnamon Red Bat	Lasiurus varius
Bat	Eastern Red Bat	Lasiurus borealis
Bat	Hoary Bat	Lasiurus cinereus
Bat	Jamaican Fruit Bat	Artibeus jamaicensis
Bat	Little Brown Bat	Myotis lucifugus
Bat	Mexican Free-Tailed Bat	Tadarida brasiliensis
Bat	Pallid Bat	Antrozous pallidus
Bat	Seba's short-tailed Bat	Carollia perspicillata
Bat	Silver-Haired Bat	Lasionycteris noctivagans
Bat	Small Big-Eared Brown Bat	Histiotus montanus
Bear	American Black Bear	Ursus americanus
Bobcat	Bobcat	Lynx rufus
Camel	Camel	Camelus
Cat	Cat	Felis catus
Cat	Ring-Tailed Cat	Bassariscus astutus
Chipmunk	Chipmunk	Tamias
Cow	Cow	Bos taurus
Coyote	Coyote	Canis latrans
Deer	Axis Deer	Axis axis
Deer	White-Tailed Deer	Odocoileus virginianus
Dog	Dog	Canis lupus familiaris
Donkey	Donkey	Equus asinus
Elk	Elk	Cervus canadensis
Ferret	Ferret	Mustela putorius furo
Fisher	Fisher	Martes pennanti
Fox	Desert Fox	Vulpes zerda
Fox	Grey Fox	Urocyon cinereoargenteus
Fox	Red Fox	Vulpes vulpes
Goat	Goat	Capa aegagrus hircus
Gopher	Gopher	Geomyidae
Groundhog	Groundhog	Marmota monax
Hamster	Hamster	Cricetinae
Horse	Horse	Equus caballus
Horse	Miniature Horse	Equus ferus caballus
Jackal	Jackal	Canis
Llama	Llama	Lama glama
Mink	American Mink	Neovision vison
Mouse	Mouse	Mus musculus
Mule	Mule
Muskrat	Muskrat	Ondatra zibethicus
Opossum	Opossum	Didelphimorphia
Pig	Pig	Sus
Rabbit	Jack Rabbit	Lepus
Rabbit	Rabbit	Leporidae
Raccoon	Raccoon	Procyon lotor
Rat	Rat	Rattus
Sheep	Sheep	Ovis aries
Skunk	American Hog-Nosed Skunk	Conepatus leuconotus
Skunk	Hooded Skunk	Mephitis macroura
Skunk	Striped Skunk	Mephitis mephitis
Squirrel	Fox Squirrel	Sciurus niger
Squirrel	Grey Squirrel	Sciurus carolinensis
Wolf	Wolf	Canis lupus
