# Supplementary material for: Multi-site evaluation of the LN34 pan-lyssavirus real-time RT-PCR assay for post-mortem rabies diagnostics
Source: PLoS One. 2018 May 16;13(5):e0197074. doi: 10.1371/journal.pone.0197074 (PMC5955534; doi:10.1371/journal.pone.0197074)
Supplement: S3 Table — Thresholds presented represent the local maximas for sensitivity and specificity based on the LN34 assay ROC curve (S3 Fig). (XLSX) [file pone.0197074.s008.xlsx]

## Sheet: Sheet1
Threshold	42.59	37.47	35.07	32.92	30.43
Specificity	99.68 (99.40 - 99.89)	99.78 (99.57 - 99.95)	99.84 (99.62 - 100.00)	99.95 (99.84 - 100.00)	100.00 (100.00 - 100.00)
Sensitivity	100.00 (100.00 - 100.00)	99.90 (99.71 - 100.00)	99.81 (99.52 - 100.00)	99.52 (99.05 - 99.90)	97.62 (96.66 - 98.47)
